# Supplementary material for: Re-Infection Outcomes Following One- And Two-Stage Surgical Revision of Infected Knee Prosthesis: A Systematic Review and Meta-Analysis
Source: PLoS One. 2016 Mar 11;11(3):e0151537. doi: 10.1371/journal.pone.0151537 (PMC4788419; doi:10.1371/journal.pone.0151537)
Supplement: S2 File — (CSV) [file pone.0151537.s002.csv]

author_year	study_year	country	location	mean_age	male	fup_months	revision	reimplantation	spacer	spacer_nature	antib_spacer	spacer_type	interval_betwnstages_months	nevent	ntotal	knee_society_knee_base	knee_society_func_base	womac_base	HSS_base	range_motion_base	knee_society_knee_fup	knee_society_func_fup	womac_fup	HSS_fup	range_motion_fup	quality
Shaikh, 2014	2001-2009	South Korea	Asia	65	38.5	48	Two-stage	Cemented	Yes	Articulating	Yes	Handmade	5.6	0	15	41	43	51		103	85	83	18		115	11
Tibrewal, 2014	1979-2010	UK	Europe	66.8	34	126	One-stage	Hybrid			NA			3	50											13
Classen, 2014	2003-2008	Germany	Europe	71	26.1	47	Two-stage	Cemented	Yes	Articulating	No	Handmade	6.05	3	23					79					105	13
Puhto, 2014	2001-2009	Finland	Europe				Two-stage		Yes			Commercial		5	46											11
Castelli, 2014	2000 onwards	Italy	Europe	68	36	84	Two-stage		Yes	Articulating	Yes	Commercial	3.68	4	50	35.38	37.96	60.67		59	75.38	80.58	31.04		94	12
Sabry, 2014	1996-2010	USA	North America	65	52.5	39.9	Two-stage		Yes		Yes		3.38	105	314											13
Rajgopal, 2013	2000-2008	India	Asia		35.4	71.6	Two-stage		Yes	Articulating	Yes		2.07	5	67	51	46			72	69	65			102	12
Mariconda, 2013	2009-2011	Italy	Europe	67.3	56.3	28.9	Two-stage		Yes		Yes	Handmade	3.9	1	16											13
Silvestre, 2013	2000-2007	Spain	Europe	72	31.1	86	Two-stage		Yes	Static	Yes		4.4	2	48	33.1	9.1			57.7	83.9	66.7			92.4	10
Zhang, 2013	2002-2007	China	Asia	59.6	45.5	34.5	Two-stage		Yes	Articulating	Yes	Handmade	4.7	0	22				40.5					88.7		12
Bruni, 2013	1997-2004	Italy	Europe	73	24.7	144	Two-stage		Yes	Static	Yes	Handmade		5	90	12.6				58.6	78.7				103.1	15
Tigani, 2013	2000-2006	Italy	Europe	68	32.4	65	Two-stage	Cementless	Yes	Articulating	Yes	Handmade		8	38	47.3	80.5			64	50.2	86.3			101	13
Jenny, 2013	2004-2007	France	Europe	72	42.6	33	One-stage	Cemented						6	47	55	42			90	85	78			100	12
Cai, 2012	2007-2009	China	Asia	65.2	65.2	43.2	Two-stage		Yes	Articulating	Yes			2	23	110.7			60.6		134			82.3		11
Sun, 2012	2004-2010	China	Asia				Two-stage							3	12	104.6					158.4					11
Lee, 2012	2000-2006	Korea	Asia	64.8	10.5	67	Two-stage	Cemented	Yes	Articulating	Yes	Handmade	5	1	20	51.6	30.5				86.2	78.8				11
Mahmud, 2012	1993-2010	Canada	North America	70	43.5	48	Two-stage		Yes	Both				16	253	64		48			129		60			12
Choi, 2012	2000-2009	USA	North America	64	48.9	58	Two-stage		Yes	Articulating	Yes		6	4	14					82					100	11
Choi, 2012	2000-2009	USA	North America	64	48.9	58	Two-stage		Yes	Static	Yes	Handmade	6	11	33					77					97	11
Hardeman, 2012	1995-2008	Belgium	Europe	64.4	38.1	66	Two-stage	Cemented	Yes	Both	Yes	Handmade	2.2	4	21	23.4	28.4				64.2	56.6				11
Borowski, 2012	2007-2010	Poland	Europe				Two-stage		Yes		Yes	Commercial		2	12											11
Kubista, 2012	1998-2006	USA	North America			93.6	Two-stage		Yes		Yes			58	368											11
Johnson, 2012	2000-2009	USA	North America	62		27	Two-stage		Yes	Articulating	Yes	Commercial	3.06	6	34	62				99	83				99	11
Johnson, 2012	2000-2009	USA	North America	61		66	Two-stage		Yes	Static	Yes	Handmade	3.52	14	81	73				83	84				95	11
Kohl, 2011	2006-2007	Switzerland	Europe	73.1	75		Two-stage	Cemented	Yes		Yes	Handmade	3.5	0	16	84.4				102	89.5				114	12
Cabo, 2011	2004-2009	Spain	Europe	70	10	24	Two-stage	Cementless	Yes	Static	Yes	Handmade	4.1	3	25											13
Kusuma, 2011		USA	North America	65.5	45		Two-stage		Yes		Yes		2.43	8	76											10
Ritter, 2010	1969-2004	USA	North America	65		63.6	Two-stage							17	51											12
Park, 2010	2000-2005	Korea	Asia	66.5	10	36	Two-stage		Yes	Static	Yes	Handmade		3	20				48.2	9	46	50		80	92	12
Park, 2010	2003-2007	Korea	Asia	60.2	12.5	29	Two-stage		Yes	Articulating	Yes	Handmade		1	16				57.2	80	42	76		87	108	12
Shen, 2010	2004-2007	China	Asia	67	41.2	31	Two-stage	Cemented	Yes	Articulating	Yes		7.8	1	17					84.8	83.6	75.5			95.4	11
Westrich, 2010	1998-2006	USA	North America	66.1	51.6	52.4	Two-stage	Cemented	Yes	Both	Yes	Handmade		20	99	65.1	29.4				90.1	90				12
Mortazavi, 2010	1998-2005	USA	North America	66	37.2	65	Two-stage						13.2	44	475											11
Kurd, 2010	1998-2005	USA	North America	67	54.9	35	Two-stage	Cemented	Yes	Static	Yes		3.45	26	102											11
Ocguder, 2010	2003-2006	Turkey	Europe	63	41.2	20	Two-stage	Cemented	Yes	Articulating	Yes	Commercial	4.2	2	17	48	5			58	86	75			95	12
Patil, 2010	1999-2006	USA	North America			40	Two-stage	Cemented	Yes	Static	Yes		5.4	1	14	35.1	16.7				77.1	58.7				12
Cordero-Ampuero, 2010	1997-2008	Spain	Europe	72	27.7	57.6	Two-stage	Cemented	Yes	Static	Yes	Handmade		4	47											13
Peters, 2009	1995-2007	USA	North America			49	Two-stage		Yes	Articulating	Yes	Commercial	3	9	53											12
Ghanem, 2009	1999-2006	USA	North America	68	51.4	33.6	Two-stage	Cemented	Yes		Yes		3.52	23	109											12
Pietsch, 2009	2000-2003	Austria	Europe			47	Two-stage		Yes	Articulating	Yes	Handmade		1	33											13
Su, 2009	2003-2005	Taiwan	Asia	72	33.3	47.5	Two-stage	Cemented	Yes	Articulating		Handmade	3.5	1	15					87				90.5	110	13
Hsu, 2008	1991-2001	Taiwan	Asia	66	25.8	68.3	Two-stage	Cemented	Yes	Static	Yes			4	32	40	10			57	82	60			88	12
Villanueva-Martinez, 2008		Spain	Europe	71	23.3		Two-stage	Cemented	Yes	Articulating	Yes	Handmade	3.2	1	30					80					107	13
Freeman, 2007	1986-2004	USA	North America	64.9		62.2	Two-stage		Yes	Articulating		Handmade		4	76							70				10
Freeman, 2007	1986-2004	USA	North America	71.2		86.6	Two-stage		Yes	Static		Handmade		3	38							45				10
Cordero-Ampuero, 2007	1996-2003	Spain	Europe	72.8			Two-stage	Cemented	Yes	Static	Yes	Handmade	10	1	24						83	67				14
Hsu, 2007	1998-2004	China	Asia			58	Two-stage		Yes	Articulating	Yes	Handmade	3.2	2	21					83	88.9	64.5			95	12
Thabe, 2007	1992 onwards	Germany	Europe	72.3			Two-stage	Cemented	Yes			Handmade	0.9	0	20									79.5	106	12
Huang, 2006	1996-2002	Taiwan	Asia	68.7	26.3	52.2	Two-stage	Cemented	Yes	Articulating	Yes		4.76	1	21					85	80.6	69			97.6	13
Hart, 2006	1998-2003	UK	Europe	68.2	58.3	48.5	Two-stage	Cemented	Yes	Articulating	Yes	Handmade	4.3	6	48											12
Trezies, 2006	1992-2004	Australia	Pacific	66.6	63.6		Two-stage		Yes	Articulating	Yes			1	11						167					9
Laffer, 2006	1988-2003	Switzerland	Europe	70		28	Two-stage		Yes					2	13											11
Pitto, 2005	2000-2003	New Zealand	Pacific	67	42.9	24	Two-stage	Cemented	Yes	Articulating	Yes	Handmade	2.8	0	21	74	75			59	81	84			94	14
Musil, 2005	1990-2003	Czech Republic	Europe			34.5	Two-stage				Yes		3.54	2	10											11
Hoad-Reddick, 2005	1992-2001	UK	Europe	70.6	54.2	56.4	Two-stage		Yes	Static	Yes	Handmade		4	53											14
Hofmann, 2005	1989-2001	USA	North America	67	50	73	Two-stage	Cemented	Yes	Articulating	Yes	Handmade	2.8	2	50									89		13
Evans, 2004	1995-2002	USA	North America			24	Two-stage		Yes	Articulating	Yes	Handmade		2	31											12
Haleem, 2004	1989-1994	USA	North America	69	53.2	86.4	Two-stage	Cemented	Yes	Static	Yes		1.4	4	96		5					50				11
Meek, 2004	1997-1999	Canada	North America		42.6	41	Two-stage		Yes	Articulating	Yes			2	54											11
Durbhakula, 2004	1998-2001	USA	North America	72	41.7	33	Two-stage	Cemented	Yes	Articulating	Yes	Handmade	2.8	2	24									82	104	13
Husted, 2002	1989-2000	Denmark	Europe	73.2	17.6		Two-stage	Cemented	Yes		Yes	Commercial		2	17											10
Emerson, 2002	1986-1994	USA	North America	65.7	57.1 (approx)	90	Two-stage		Yes	Static	Yes			1	26										93.7	13
Emerson, 2002	1995-1999	USA	North America	65.1	52.9 (approx)	45.6	Two-stage		Yes	Articulating	Yes			0	22										107.8	13
Barrack, 2000		USA; Canada	North America	68.5			Two-stage		Yes	Static	Yes		1.4	2	28	76				79	115	33			89	14
Mont, 2000	1989-1993	USA	North America	64	48.6	68	Two-stage	Cemented	Yes	Static	Yes			5	35						86				95	14
Haddad, 2000	1987-1996	Canada	North America	69	42.2	48	Two-stage	Cemented	Yes	Articulating	Yes	Commercial and handmade	3.56	4	45				42.4					71.4		13
Segawa, 1999	1980-1995	USA	North America	67		39.6	Two-stage		spacers and beads		Yes		1.81	5	29											13
Hirakawa, 1998	1980-1993	USA	North America	67	46.3	61.9	Two-stage	Cemented	Yes		Yes		1.38	12	55									78.6	83	10
Calton, 1997	1987-1996	USA	North America	68	45.8	36	Two-stage	Cemented	Yes	Static	Yes	Handmade	1.84	2	25											11
Goldman, 1996	1977-1993	USA	North America	67	35	90	Two-stage		spacers and beads	Static	Yes		1.84	1	64						78	65		78		10
Hofmann, 1995	1989-1994	USA	North America	70	53.8	30	Two-stage		Yes	Articulating	Yes	Handmade	2.69	0	26				57					88		11
Bose, 1995	1983-1991	USA	North America	71	35.3	56.4	Two-stage	Cemented	Beads					0	18						90	86.5			109	12
Hanssen, 1994	1980-1990	USA	North America	68	47.7	52	Two-stage	Hybrid	spacers and beads				1.26	8	89	33.2	27.6			67	77	56			92	10
Whiteside, 1994		USA	North America		39.4		Two-stage	Cementless	spacers and beads				1.38	4	33											9
Scott, 1993	1981-1989	UK	Europe	71.5	20		One-stage							2	10										95	10
Bengtson, 1991	1986-1989	Sweden	Europe				One-stage							1	69											9
Bengtson, 1991	1986-1989	Sweden	Europe				Two-stage		Beads				1	1	38											9
Morrey, 1989	1973-1984	USA	North America			96	Two-stage							6	15											12
Rosenberg, 1988	1981-1986	USA	North America	67	28	29	Two-stage							1	26											10
Walker, 1984	1972-1979	USA	North America	66.6	71.4		Two-stage							2	11											13
Haddad, 2015	2004-2009	UK	Europe	63	50	78	One-stage	Cemented						0	28	32					88					13
Haddad, 2015	2004-2009	UK	Europe	68	44.6	78	Two-stage	Cemented	Yes	Articulating	Yes	Handmade	2.04	5	74	31					76					13
Joo, 2013	2007-2008	Korea	Asia	68.3	6.25	28.8	Two-stage		Yes	Static	Yes		1.54	2	49	44.25	36.9	42.9			67.9	58.1	74.4			12
Kim, 2013	2006-2011	Korea	Asia	61.5	25	22.3	Two-stage		Yes	Articulating	Yes		3.3	2	20	33.8	35		57.6	69.8	85.3	87.5		82.6	102.8	12
Lee, K-J, 2012	2004-2009	Korea	Asia	68.3	14.3	40.2	Two-stage	Cemented	Yes	Articulating	Yes	Handmade	7.3	3	21	44.1	28.1	60.8	47.4	65.2	75.5	76.9	30.3	79.2	101.7	11
Garg, 2011	2002-2007	India	Asia	62	22.2	62	Two-stage		Yes	Articulating	Yes	Handmade		0	36			45.7		40.3			66.4		75.6	12
Choi, 2011	2002-2007	USA	North America	66.6	43.8	36	Two-stage		Yes	Both	Yes		4.4	6	32											12
McPherson, 1997	1993-1996	USA	North America	63.6	38.1	16.8	Two-stage	Cemented	No				5.75	1	21					68	77				99	11
Jia, 2012	2006-2009	China	Asia			32.2	Two-stage		Yes	Articulating	Yes	Handmade	2.64	0	21	53.5	27.3			82	82.1	74.5			94.3	11
Jamsen, 2006	1993-2003	Finland	Europe	68	34.4	32	Two-stage	Cemented	Yes	Both			5.2	2	34	38.3	16.5			74.7					100.6	12
Babis, 2008	1995-2005	Greece	Europe	71	25	72	Two-stage		Yes	Articulating	Yes	Handmade	1.38	0	24					70					100	13
Bauer, 2006		France	Europe	71.8		52	One-stage							4	30						75.5	62.5			92.5	11
Bauer, 2006		France	Europe	68.3		52	Two-stage		Yes					12	77						74.8	62.5			93	11
Souillac, 2006	2000-2003	France	Europe			28	Two-stage		Yes	Articulating		Handmade	2	4	28	31	28				71	66				11
Buechel, 2004	1981-1993	USA	North America	70.6	40.9	122.4	One-stage	Cemented						1	22											12
Lonner, 2001	1983-1997	USA	North America			56	Two-stage	Cemented	Yes	Static	Yes			6	56											11
Jerosch, 1999		Germany	Europe				Two-stage							4	10											9
Lecuire, 1999	1989 onwards	France	Europe	70.5			Two-stage	Hybrid	No				1.38	0	12										86	10
Gacon, 1997	1984-1994	France	Europe	75.5	31	42	Two-stage	Cemented	Yes	Static	Yes		1.93	5	29						80.7	70			95	10
Masri, 1994	1987-1993	Canada	North America	66.3	52.2	26.4	Two-stage	Cemented	Yes	Articulating	Yes	Handmade	3.12	2	24				43					57		14
Henderson, 1991	1984-1989	USA	North America	67	35.7	27	Two-stage		Yes	Static	Yes		5.3	1	28									86	90	13
von Foerster, 1991	1976-1985	Germany	Europe				One-stage							20	118											10
Wilson, 1990	1973-1987	USA	North America			34	Two-stage							4	24									82	97	10
Windsor, 1990	1977-1985	USA	North America			48	Two-stage							1	38										89.1	11
Borden, 1987	1977-1984	USA	North America			46	Two-stage	Cemented	Beads					1	11											10
Prasad, 2014	2001-2008	UK	Europe	66	53.3	60	Two-stage						5.98	4	60											12
Siebel, 2002		Germany	Europe	66.1	30	18.1	Two-stage	Cemented	Yes		Yes	Handmade	1.89	0	10				39.1	70.5				63.8	88.5	11
Fehring, 2000	1986-1999	USA	North America			36	Two-stage		Yes	Static	Yes			3	25									83	98	11
Fehring, 2000	1999	USA	North America			27	Two-stage		Yes	Articulating	Yes	Handmade		1	30									84	105	11
Pietsch, 2003		Austria	Europe			14.8	Two-stage		Yes	Articulating	Yes		16	1	24											12
Cuckler, 2005	1994-2002	USA	North America	68	25	64.8	Two-stage		Yes	Articulating	Yes			1	44	36					84				120	10
Ferrari, 2011	2000 onwards	Italy	Europe				Two-stage		Yes	Articulating	Yes	Commercial	2.76	4	50											11
Van Thiel, 2011	2005-2007	USA	North America	66	51.7	35	Two-stage		Yes	Articulating	Yes	Handmade	2.46	6	60	53				90.6	79				101.3	12
Anderson, 2009	1997-2004	USA	North America	64	40	54	Two-stage	Cemented	Yes	Articulating	Yes		2.53	1	25				60					91		14
Pascale, 2007	2005-2006	Italy	Europe	68	21.4	12	Two-stage		Yes	Articulating	Yes	Handmade	2.07	0	14					73.5				84	120	10
Sofer, 2005		Germany	Europe			18.4	One-stage							1	15											11
Pelt, 2014	1998-2010	USA	North America	63	59	38	Two-stage		Yes		Yes			21	58											11
van Kempen, 2013	2007-2008	Belgium; Netherlands	Europe			24	One-stage							4	34	48	24			79	74	61			101	12
